# Supplementary material for: A study of the changing characteristics and influencing factors of holiday visitor vitality in Urban parks: The case of Fuzhou, China
Source: PLoS One. 2024 Dec 5;19(12):e0311546. doi: 10.1371/journal.pone.0311546 (PMC11620586; doi:10.1371/journal.pone.0311546)
Supplement: S1 File — (CSV) [file pone.0311546.s001.csv]

park Holidays Vality(Y1)	park Weekdays Vality(Y2)	Park area (X1)	Water body area (X2)	Green Coverage (X3)	Internal facilities (X4)	Internal road network density (X5)	Park building history score (X6)	Average elevation (X7)	Flat slope gradient (X8)	Business Office Facilities (X9)	Education and Medical Facilities (X10)	Living Service Facilities (X11)	Recreational Facilities (X12)	Building Density (X13)	Average building height (X14)	Residential accommodation facilities (X15)	Commercial shopping facilities (X16)	Number of parking lots£¨X17£©	Road network density£¨X18£©	Average travel time cost (X19)	Bus stop density (X20)	Density of subway stations (X21)	Park to Airport Time (X22)	Park to Fuzhou Station Time (X23)	Park to Fuzhou South Station Time (X24)	Park network attention£¨X25£©	Park network attention£¨X25£©
61.20407313	53.77279874	17.0595693	0	0.857473394	0.0586	26.35923714	1	5.838307214	1975	4.1126	0.7781	1.6521	0.1415	0.0001	22.48854712	0.768	0.586	1	72.91840951	24.40140946	0.0859	0.0758	57	17	33	14.7992605	15.56147354
93.32494759	92.9706499	0.139494586	0	0.877213249	0	0	2	4.353709231	1810	3.9004	0.6481	1.493	0.1736	0.0036	20.21818182	0.6366	0.359	0	23.1002209	25.60894578	0.0694	0	67	24	34	4.016585438	4.020631462
33.8641516	36.58445549	62.25800008	0	0.878954851	0.4176	16.40347339	3	7.781451007	2193	1.073	0.2208	0.5981	0.0565	0.0001	20.95599211	0.2593	0.429	1	117.6703641	23.23486265	0.0436	0	49	8	33	24.36576431	31.46586661
4.5	6.796769852	0.217316274	0	0.014362864	0	45.88773695	1	3.041877759	43312	0.0793	0.0226	0.034	0	0	12.33583407	0	0.079	0	5.161403019	51.43621458	0.0226	0	24	53	44	4.555400382	4.560470403
20.87391405	18.23430751	0.685264046	0	0.215947841	0	0	1	3.037986693	33102	0.6029	0.1124	0.2963	0.0307	0.0002	13.69048054	0.0102	0.123	0	10.36083951	47.51848123	0	0	37	52	42	1.036822907	1.037449907
33.91176798	30.12574683	1502.776523	388.62	0.413890854	0.0013	2.667739152	1	2.299661073	39938	0.0163	0.0054	0.0144	0.0012	0	12.46448895	0.0101	0.04	1	138.9086537	54.66100964	0.0051	0	38	59	51	1.04015935	1.0393129
36.02622829	42.88029246	0.77996264	0	0.774774065	0	0	1	4.299519536	23715	0.2449	0.0918	0.1122	0.0102	0.0001	13.94083794	0	0.041	0	11.55551453	43.08154753	0.0102	0	47	39	28	1.076934445	1.076786239
30.78952953	28.01530531	36.75910382	0	0.853134897	0	1.863397038	1	5.093889486	22617	1.0792	0.159	0.4165	0.0379	0.0002	14.50973047	0.1022	0.265	0	49.97805474	36.81418093	0.0341	0	43	36	24	4.433614302	4.43342524
53.19380858	42.88290838	12.25912511	0.36	0.567405887	0.1631	20.13531828	2	2.517545939	22302	2.4828	0.4604	1.1074	0.0874	0	16.4020379	0.2856	0.239	0	39.00713996	38.69466417	0.0816	0	43	37	26	4.883705591	4.883540162
25.01035703	27.48827292	0.136916207	0	0.663345114	0	0	1	2.387255447	21659	0.4645	0.151	0.2787	0.0232	0.0002	13.2601545	0.0465	0.151	0	14.00073921	40.83949374	0.0465	0	41	34	22	1.00937365	1.00968715
12.20892626	10.29186346	0.227411624	0	0.434870396	4.3973	0	1	3.446420141	31938	0.5068	0.0331	0.1322	0.011	0.0002	12.28560291	0.011	0.121	0	17.80677568	39.43808428	0.0331	0	30	43	34	1.00780615	1.0078375
9	4	0.148099718	0	0.319453397	0	0	2	3.094147026	30614	0.0227	0	0.0453	0.0113	0.0004	14.61438314	0	0	0	5.519471816	42.31410902	0.0227	0	33	44	35	1.01890405	1.01881
24.18866185	32.94375	0.093900159	0	0.663855873	0	0	3	2.64893189	21137	0.4173	0.2202	0.3246	0.0116	0.0012	17.51950254	0.0232	0.046	0	8.752452417	36.01294405	0.0232	0	44	35	23	1.045644208	1.046804158
18.78404776	18.82037958	6.003210479	0	0.63579182	0	6.279140787	1	4.035865813	31499	0.1826	0.0196	0.0456	0.0065	0.0001	13.10253317	0.0065	0.078	0	17.92409983	42.64245649	0.0261	0	31	42	34	1.088052437	1.087895687
28.88126123	21.26655034	19.74006848	0	0.013391097	0	1.104739024	1	2.851176858	38332	0.0354	0	0.0506	0	0.0005	14.3582584	0.0303	0.025	0	21.78689421	42.765425	0.0101	0	15	39	32	9.843423956	10.05351595
3	3	0.335092719	0	0.537980621	0	0	1	2.347323762	25174	0.1732	0.0108	0.0541	0	0.0013	12.63446475	0	0	0	6.854876236	39.82698116	0.0108	0	44	37	28	1.039338009	1.040623359
55.04369783	40.5409285	0.901737671	0.001715916	0.06150348	0	0	2	2.8542229	36096	0.2941	0.049	0.098	0	0.0001	11.67764298	0.0294	0.098	0	11.64293267	41.08758809	0.0196	0	20	39	30	1.040032042	1.040690392
0	0	0.227131646	0	0.899999998	0	0	1	6.244857896	24471	0	0.0112	0	0	0.0003	14.35100548	0	0	0	2.931904544	43.76686322	0	0	49	41	33	2.2649065	2.2650319
27.28553115	18.04401858	2.663187979	0	0.734347537	0	27.44817558	1	2.214309816	39453	0.1382	0	0.0488	0	0.0005	11.17554859	0.5936	0.041	1	6.593239258	41.73737955	0.0163	0	11	42	34	4.09720602	4.095673123
32.5268594	32.10349178	6.618459423	0	0.546523325	0.1511	59.53134012	1	2.161703281	20108	0.1033	0.0369	0.0885	0.0295	0.0027	13.26291322	0.0148	0.044	0	16.56637348	33.94146412	0.0221	0	41	31	20	2.984006139	2.984901076
95.89228979	70.31884631	0.741041454	0	0.44843955	0	20.89639435	1	2.835236038	19435	2.0636	0.2248	0.7151	0.0306	0	13.7660473	0.0817	0.143	0	8.289433276	39.58032504	0.0306	0	39	29	18	4.015499376	4.013908243
54.68350525	48.62562814	0.116748694	0	0.07286395	0	0	1	3.666397201	19087	1.4625	0.3134	0.5687	0.0348	0.0001	12.85139319	0.0464	0.046	0	8.046406736	31.98072774	0.0464	0	39	29	17	1	1
5.546879475	8.32160804	0.057837643	0	0.899761337	0	0	2	2.561197806	32345	0.1315	0.0478	0.0717	0.012	0.0004	12.9042218	0.012	0.084	0	6.817034426	47.43247519	0.0717	0	23	47	39	1.0051414	1.00511005
16.3397357	8.684210526	0.061520738	0	0.146292133	0	0	1	1.937192282	18915	0.0837	0.0359	0.0478	0	0	13.47508306	0.012	0.06	0	8.261455309	39.80756508	0	0	43	35	18	1.02849715	1.02881065
39.70090059	29.23642747	4.146334762	0	0.517064688	0	49.36311251	2	3.634401441	25522	0.4038	0.0305	0.3276	0.0076	0.0005	17.92934373	0.099	0.038	1	21.44003888	41.8196462	0.0457	0	32	34	31	1.154880765	1.156166115
5.5	5	0.429124567	0	0.899963355	0	0	1	8.640106409	25734	0.194	0.0216	0.0754	0	0.0003	13.08091908	0.0323	0.065	1	8.626830111	33.54523227	0.0323	0	31	35	31	1.010657748	1.010681308
0	0	1.121789536	0	0.630721898	0	16.98921631	1	9.563200715	36287	0	0	0	0	0	17.45890411	0	0.01	0	2.595461094	47.19559902	0	0	15	43	35	3.95375369	3.954294357
6.5	1	0.167213795	0	0.000394557	0	0	1	1.758107061	17531	0.0913	0.0228	0.0457	0	0	13.77500989	0.0228	0.217	0	5.341050642	47.30533583	0	0	58	46	29	1.035495991	1.037533741
22.8509376	19.06188609	0.802774908	0	0.134963561	0	0	1	7.778117594	19580	0.1423	0.038	0.0569	0.0095	0.0004	13.6277439	0.019	0.028	0	16.17058931	29.47245793	0.0095	0	38	30	13	1.036653516	1.036214616
79.04397833	75.70780488	0.597785419	0	0.349519907	0	0	1	2.448226588	24480	1.1249	0.0826	0.5366	0.1032	0.001	19.52594866	0.1135	0.279	0	15.23310948	33.70660147	0.0619	0	33	32	28	2.263339	2.263339
84.86015634	83.56991525	0.685934879	0	0.003941677	0	0	1	7.671981691	25377	2.5628	0.4498	1.0042	0.0418	0.0005	16.19592476	0.4498	0.303	0	25.73164715	39.40025888	0.0941	0	35	35	32	2.292104612	2.292073262
25.3634941	21.28798305	194.093576	0	0.840156443	0.0206	4.698864983	1	11.19047379	26534	0.5952	0.1263	0.2509	0.0277	0.0001	14.94571903	0.1211	0.106	2	92.0906058	48.60002876	0.0415	0.0087	40	54	50	11.15295762	11.3240607
60.30988174	40.48231408	0.636927935	0	0.543111787	0	48.68048044	1	6.115624901	22641	0.0636	0.0106	0.0212	0.0106	0.0008	15.10249042	0.0212	0.117	0	12.64976279	30.80914713	0.0106	0	27	29	24	2.849388192	2.853514576
68.62682651	60.88331087	7.651174505	2.07	0.240669798	0.1307	17.0046507	2	3.602104969	24137	2.5679	0.3313	1.4146	0.0828	0	19.36252838	0.3313	0.338	0	71.75188167	35.13907666	0.0956	0.0255	32	32	29	9.14485241	9.295457166
73.81742719	71.59766277	0.176898676	0	0.323382782	5.653	0	1	5.737362488	25116	6.2036	1.0078	2.5307	0.2576	0.0004	20.43065551	0.5487	0.347	0	27.92573923	43.11951676	0.1232	0.0112	35	38	36	3.884476709	3.885060543
84.45214753	78.54139434	0.269042554	0	0.033451957	0	0	1	3.813431427	24134	2.4308	0.5514	1.7556	0.1238	0.0005	17.62249878	0.5965	0.383	0	39.01459036	39.6784122	0.1463	0.0338	34	34	33	1.00523545	1.0054549
28.57589123	28.3386984	0.461582942	0	0.302102459	0	0	1	6.139495123	23735	1.2869	0.1907	0.6673	0.0667	0.0016	12.07580478	0.3337	0.219	0	31.78008703	41.70775205	0.0858	0.0381	36	37	35	3.853342529	3.853299363
55.80688329	51.97905202	6.169338661	0	0.816259537	0.3242	19.5785998	10	5.894447687	25239	6.1951	0.8537	2.0796	0.1532	0.0038	15.80793929	0.4816	0.299	0	34.58873443	40.75133036	0.1095	0.0073	36	38	37	9.013668471	9.016020749
47.50748309	41.10722571	3.723268367	0	0.553868038	0.5372	38.46483616	3	3.027020566	24308	2.5804	0.4654	2.0251	0.1551	0.0001	18.558	0.6859	0.4	0	41.57618516	34.19372933	0.147	0	34	35	33	6.395204213	6.558865456
82.70421797	74.76570185	0.652104311	0	0.013801473	1.5335	66.30479975	1	2.379150533	23810	1.0013	0.1226	0.8072	0.092	0.0008	16.94911504	0.3883	0.266	0	26.75704086	39.22235006	0.1022	0	35	36	34	4.02934569	4.030368424
4.513803681	6	0.330046424	0	0.900000001	0	11.21244945	1	1.533258257	14808	0.0548	0.0219	0	0.0329	0.0002	13.60057887	0.011	0.044	0	8.069450254	39.3594132	0.011	0	54	42	25	3.871055279	3.871325613
82.71240907	63.54276316	0.17929461	0	0.050196713	0	0	1	7.001465612	24474	0.7761	0.137	0.388	0.0457	0.0003	17.84887335	0.1712	0.126	0	16.22465188	42.32115634	0.0228	0	37	38	37	1.0127281	1.01363725
81.26084248	84.31809643	0.934026772	0	0.286167123	1.0706	0	1	2.827376439	23614	0.361	0.0741	0.2314	0.0093	0.0001	16.92491228	0.1111	0.213	1	23.18572095	39.76341148	0.0463	0	39	39	32	1.03963211	1.04063531
15.28160802	14.93315785	0.248525039	0	0.036213655	0	0	1	3.760678076	33523	3.3201	0.3823	1.0594	0.0546	0.0002	16.36709109	0.3823	0.229	0	13.64439665	46.07363728	0.0655	0	20	44	36	1.011954393	1.011672243
45.32734935	34.08088732	2.387057508	0	0.830305506	2.9325	101.3087329	10	3.63548877	19531	0.3293	0.076	0.2955	0.0507	0.0016	20.27648797	0.2786	0.194	0	16.43092913	31.10599741	0.0338	0	35	27	19	15.52528929	16.92459447
83.41132619	77.34206549	1.160896959	0	0.076251891	0	12.46317753	1	3.829319189	15023	1.1815	0.2482	0.5163	0.0199	0.0002	14.5394012	0.139	0.149	0	15.76984555	40.43420106	0.0298	0	60	34	31	3.986511024	3.986157976
1	7.493317539	0.692318287	0	0.047201901	0	0	2	2.532023342	36393	0.0104	0.0313	0.0104	0.0104	0.0004	13.43289329	0.0104	0.021	0	6.715446995	47.67726161	0.0209	0	20	50	46	1.012275168	1.012337868
36.45211881	34.87851158	75.7403189	0.049024119	0.15648508	0.132	19.13321178	2	4.922133756	18283	0.6192	0.0876	0.3628	0.0334	0	18.44903174	0.171	0.119	5	79.76229043	30.73507838	0.0208	0.0021	34	24	15	5.397995657	5.429522299
14.11239501	2	2.344327151	0	0.595757286	0.4266	59.43889723	3	15.15593622	16781	0.1066	0.0267	0.0889	0.0089	0.0008	23.37947883	0.0711	0.009	0	10.14672761	30.14554868	0.0267	0	33	24	12	5.737054231	5.900421644
102.8066923	96.0852459	1.070887063	0	0.515277427	0.9338	70.39826744	4	6.329697114	18115	1.9206	0.4388	0.8279	0.0497	0	22.31710318	0.3229	0.373	0	33.64658002	32.18625054	0.0745	0	41	35	22	1.122077417	1.132611017
28.02474282	25.78759005	58.39692986	0	0.893241916	0.1199	3.103561251	3	13.03345711	17254	0.9787	0.2378	0.4687	0.031	0	21.5807888	0.1723	0.107	0	69.51678945	30.0687473	0.0414	0	35	27	15	11.61818782	10.44399013
18.3749963	18.3878754	1.855394702	0	0.616795165	0	0	1	9.525934235	18731	0.1196	0	0.0897	0	0.0004	17.47091771	0.0224	0.396	1	22.81600738	34.18481231	0.0075	0.0075	34	28	19	1.0070224	1.0069597
18.53281321	19.43052538	12.14002329	0	0.870227916	0.0824	13.24318114	1	8.934324765	38043	0.1356	0.0589	0.1179	0.0059	0	14.17186919	0.0236	0.029	0	14.84205115	52.13404286	0.0707	0	20	52	48	4.596097644	4.597088547
38.44002208	36.5381119	18.70620123	0	0.643830994	0.0535	35.29841206	1	2.352789749	11085	0	0.005	0.01	0.005	0.017	13.75357443	0.015	0.01	6	22.94339566	23.73565367	0.015	0	39	20	16	10.78463361	18.56229095
31.85123316	32.5536649	172.7071939	0.45	0.858386561	0.0463	5.897265146	2	11.04538871	8342	0.3403	0.0615	0.1267	0.0127	0	14.04618372	0.0561	0.224	1	84.98883516	22.31036962	0.0163	0	46	22	18	16.04640918	16.90390776
24.14544472	25.11968039	2.314257288	0	0.686646616	0.4321	12.20403111	1	6.312852231	8923	0.5111	0.0538	0.278	0.0179	0.0009	14.31450382	0.1793	1.175	0	11.96382538	32.02473752	0.0359	0	52	22	23	1.441948942	1.441698142
27.85489741	24.26090567	36.19264028	0	0.398521007	0.1658	72.38630283	2	2.189476936	13083	0.6637	0.096	0.3177	0.0099	0	22.33885956	0.1003	0.21	6	128.8399453	29.50625629	0.0395	0.0042	46	23	20	10.37014045	10.36853333
42.79591891	41.67862838	50.81732253	1.53	0.762440715	0.0984	15.39570229	1	3.579297484	8701	1.0906	0.1335	0.566	0.0382	0	15.20359817	0.2289	1.141	1	81.89362032	23.36617288	0.0477	0.0064	53	34	25	11.05345074	11.1055734
73.73722287	66.96143943	7.658980097	0	0.338277123	0	44.40893266	1	6.418175443	10445	0.4053	0.0643	0.1865	0	0.0001	22.06420664	0.045	0.045	0	55.66934367	25.7717532	0.0257	0.0064	41	15	23	1.113192884	1.111499984
12.92367314	11.27293955	1.020984345	0	0.820512486	0	0	1	6.875639141	30396	0.2938	0.0686	0.1861	0	0	16.08162375	0.0294	0.069	0	9.10990826	41.03552423	0.0392	0	28	41	34	1.00830775	1.00843315
57.90526764	64.86325841	5.389392654	0	0.898285573	0	8.061158617	1	6.378566359	5903	1.885	0.4768	1.1995	0.0745	0	18.44264591	0.3353	0.186	0	30.8837645	21.71609377	0.0447	0	58	32	31	8.611108071	8.610483745
68.17677327	53.53880333	0.797150115	0	0.860053745	0	7.660962526	1	2.293724862	11492	0.4139	0.0493	0.2858	0.0296	0.0007	19.48211244	0.1873	0.897	0	24.58481411	30.80209981	0.0887	0.0591	55	22	25	9.194892938	9.193719047
18.05042084	19.97398842	358.6752406	1.98	0.18487715	0.0167	4.923247755	2	3.519460616	31586	0.0278	0.0067	0.0134	0.0011	0	14.7094761	0.0056	0.012	1	57.13107243	46.58032504	0.0123	0	26	45	41	11.70749888	12.12437593
30.66817175	21.25071813	5.854334305	0	0.683973642	0.1708	37.45510657	2	3.139660921	5013	1.9253	0.2496	0.5205	0.0214	0.0009	21.73870968	0.164	0.371	0	18.82948168	18.90867252	0.0285	0	58	35	38	12.45746494	13.1922008
41.04923592	43.64082129	129.4811995	27.1795152	0.211980188	0.0154	16.25196217	1	3.527004537	12529	0.3222	0.1282	0.1663	0.0139	0	14.44372806	0.0641	0.08	4	130.1086385	41.05652236	0.0398	0.0087	63	30	34	6.943226021	15.31944899
52.76303626	46.92227882	1.611085955	0	0.702932913	0	76.32740906	2	1.669503814	5327	1.0769	0.1873	0.5619	0.0234	0.0003	22.97715988	0.1483	0.125	0	25.20873992	19.35351647	0.0546	0	51	23	23	4.513582315	4.556710237
88.51307608	86.80104976	1.158578381	0	0.388044184	0	68.01068168	4	5.075480286	4735	1.3552	0.1694	0.4679	0.0807	0	20.4765994	0.3872	0.266	1	13.4796385	25.94851143	0.0645	0	58	36	35	8.264863449	8.301379193
60.94782619	56.54930285	44.45410056	3.78	0.467128469	0.0225	23.97907262	1	2.052295676	7189	0.0985	0.0112	0.1209	0.0067	0	15.91472774	0.0358	0.047	2	63.00924838	25.35984467	0.0381	0.0022	47	20	21	20.83211843	23.54665291
65.72395504	60.23558508	63.28133586	0	0.842515152	0.0158	28.69137403	3	0.955600074	9523	0.4051	0.0962	0.2655	0.0041	0.0003	24.11659252	0.0759	0.065	0	165.978194	24.375809	0.0244	0	49	23	20	15.662713	19.89007087
9.923814229	8.100269179	0.86688478	0	0.819446121	0	0	1	13.16843248	20036	0.0487	0.0195	0.0779	0.0097	0.0002	16.82857143	0.0097	0	0	7.009219275	36.98403567	0.0681	0	38	24	23	3.640636175	3.64052621
67.88813075	68.81703956	0.501552765	0	0.291290239	0	25.11919824	1	2.465338236	8168	0.9304	0.1069	0.4491	0.0535	0.0025	18.95391557	0.2887	1.957	1	30.79263156	28.37926075	0.0428	0.0214	52	17	24	4.057661031	4.057613466
87.28142918	86.91500232	1.257602135	0	0.235502196	0.7952	128.9639988	4	4.324098348	4117	6.9861	0.3873	1.1153	0.1007	0.0008	22.52967693	0.6041	0.906	0	32.00860442	24.38371926	0.062	0	52	24	33	16.16877861	16.17043237
52.51373461	51.02343593	6.43243067	0	0.784956745	0	23.51852447	3	3.119687032	6189	1.9313	0.2378	0.5909	0.0144	0.0009	22.54495777	0.3099	0.209	0	40.46931427	22.79390191	0.0793	0	41	19	23	5.052935446	4.984757972
3	0	0.439582434	0	0.144546363	0	0	1	10.13862724	21742	0.0108	0	0.0217	0.0108	0	18.3219076	0	0	0	5.798396429	56.12153027	0.0434	0	41	42	40	1.00097185	1.00109725
0	2	0.199747198	0	0.555479176	5.0063	0	1	9.517845388	23064	0.0341	0.0114	0.0341	0.0114	0.0005	15.70815217	0.0114	0	0	3.780642657	44.400978	0.0341	0	42	43	44	1	1
71.93666226	67.08730365	3.494142174	0.101442499	0.536229651	0	52.94048842	3	3.740060149	4710	2.6471	0.4322	1.2493	0.054	0.0005	22.70529489	0.2971	0.365	0	58.25800238	21.06601467	0.0878	0.0068	41	16	24	3.946322436	3.947454654
71.02503002	67.83608549	11.7132345	0	0.818130458	0.3415	32.46568095	3	3.843442209	3893	2.5016	0.4127	1.0193	0.0359	0.0003	20.09586834	0.3876	0.517	0	93.53803389	20.12656407	0.0682	0.0036	45	17	27	13.43294226	15.85793846
80.16087299	68.79506173	0.1197143	0	0.127528198	0	0	1	2.621314664	10495	1.3062	0.2216	0.4898	0.0117	0.0001	14.99109131	0.1399	0.128	0	17.84854351	26.31396519	0.0583	0	58	20	29	1.0019437	1.0020691
75.15877676	76.61486938	5.061678047	0.27	0.77024586	0	40.47207532	1	2.859994712	5521	3.518	0.6222	1.7283	0.0307	0.0006	21.5540627	0.2688	0.469	0	46.23091653	20.89831727	0.0999	0.0077	41	19	24	6.101051504	5.607416301
54.25108672	56.85360349	2.970569784	0	0.47890063	0.3366	49.3362168	9	4.712303265	2869	5.9716	0.8158	1.9742	0.0653	0.0005	21.90792358	1.1013	1.803	1	30.57312978	20.67611103	0.0816	0.0082	54	26	38	15.02677991	15.72945435
84.16766001	84.99185736	4.91852514	0	0.739060905	2.0331	38.17329241	4	5.242111844	2438	3.7371	1.1703	2.2547	0.156	0.0001	24.20250522	1.2639	1.857	1	41.28000091	23.21861067	0.117	0.039	57	21	35	15.88402421	17.79702293
24.67293413	26.46713945	0.865463901	0	0.439401482	0	0	1	4.584918807	30054	0.084	0.0187	0.056	0	0.0002	13.57275132	0.0093	0	0	10.79592666	47.74428304	0.028	0	37	36	39	2.31805785	2.31805785
58.13152109	58.23232119	2.272888992	0.18	0.351349807	0.44	18.68529197	1	3.451573082	4220	0.9188	0.5615	0.8507	0.0255	0.0001	22.57698289	0.3743	0.91	1	36.83475042	24.66115346	0.051	0	69	23	33	3.901168284	3.901564018
44.66857677	43.01888726	11.85355092	0	0.608388378	0.3375	31.12799276	10	3.436753482	3675	1.2392	0.5058	0.9231	0.0695	0.0002	25.97272144	0.5311	1.41	1	51.73022374	19.86897742	0.0569	0	65	19	37	26.34656059	27.83856231
45.72728747	41.76739759	231.8333157	94.8727742	0.270514442	0.0518	15.30687866	3	2.253618928	4595	1.2202	0.2665	0.6961	0.0344	0	21.76386745	0.2232	0.673	2	246.3362265	20.81245506	0.0533	0.0011	48	21	20	30.19479949	33.9364946
84.69097155	81.55801154	5.374115396	0.715254316	0.522067289	0	18.67125974	1	3.834990244	2219	4.4763	0.9278	1.8061	0.0992	0.0003	25.30289193	0.7083	0.517	0	41.99076389	18.78426578	0.0779	0.085	56	17	36	11.57611172	11.88335045
84.94311032	80.96941745	4.730206413	0	0.444177153	0.2114	20.10455804	8	7.240584323	1799	2.3554	0.9532	1.4731	0.2285	0.0004	24.48448043	1.2053	3.033	0	43.41806675	19.26132605	0.1024	0.063	51	21	36	48.9405338	42.45877858
61.06777645	59.96604364	5.109071056	0	0.722384844	0	20.4086449	2	11.32222071	5064	1.1683	0.3623	0.5546	0.0518	0	19.37403267	0.3549	1.094	0	41.23787661	21.68804832	0.037	0.0074	79	28	49	16.18496687	19.2338707
33.8663894	33.90563732	1753.481272	0.45	0.887305938	0.0274	2.947852094	10	19.93354291	9744	0.021	0.0086	0.0203	0.0034	0	15.7774015	0.0071	0.022	1	240.2584912	38.31281461	0.0056	0.0038	59	29	40	63.09088661	64.39392121
100.4530943	89.78320611	0.191546268	0	0.53262761	0	0	2	5.399075594	540	3.9318	1.0633	2.1708	0.1551	0.0003	24.50330251	1.4288	2.714	0	16.67176269	24.46397239	0.0886	0.0111	53	18	38	3.86439848	3.864425731
70.59291151	71.50326958	4.132726801	0	0.860375331	0	31.43065357	2	4.074172707	5854	1.4293	0.3199	0.6806	0.034	0.0001	21.27343547	0.2722	0.422	0	24.03652571	27.07119229	0.0476	0.0068	59	18	30	4.840693618	4.84303139
70.38078489	64.900847	17.56848484	0.009953615	0.546595903	0.1708	25.36791225	4	3.431765638	8008	0.0546	0.0546	0.0672	0	0.0001	18.91880135	0.0294	0.013	0	44.87123562	22.67452898	0.0252	0	53	16	25	13.6883983	13.69533757
16.28733032	20.68325792	0.066411086	0	0.135519543	0	0	1	3.181555718	11397	0.2276	0.0479	0.0479	0.012	0.0007	12.49603479	0.0479	0.072	0	8.703341687	38.62807421	0	0	65	27	36	1.0104082	1.0087153
93.91680305	89.41117058	21.87369266	0	0.803354485	0.5029	36.86456198	4	3.972192299	2781	5.0771	0.7205	2.0188	0.2983	0	22.99006527	0.7561	0.67	0	205.3789693	25.18207968	0.0976	0.0094	58	15	30	11.07815786	11.26786163
43.71686401	41.66643011	41.22662366	16.02	0.139625399	0	10.41796584	1	3.155167754	3569	1.8356	0.1347	0.608	0.0038	0.0002	17.41589337	0.3156	0.908	1	62.04297616	19.77045879	0.0423	0.0077	44	12	25	6.943225863	7.218346665
40.0568628	39.36840438	7.668879132	0	0.634207768	0	28.52162339	1	4.995739153	13781	0.2669	0.0068	0.0821	0	0	13.01333704	0.1095	0.041	0	29.98311244	45.78138933	0.0274	0.0205	59	24	34	4.226006688	4.231714039
27.54232175	23.19073453	12.16547021	0	0.876572747	0.1644	27.45245629	1	11.32487945	3981	0.341	0.0588	0.1646	0.0118	0.0002	20.25697717	0.1646	0.082	0	23.89573403	23.53660291	0.0176	0	70	21	34	12.12182197	12.10136618
32.7663684	39.12176321	7.179128344	0	0.854912724	0	266.4543226	10	16.02400326	8753	0.0618	0	0.0824	0.1649	0.0001	22.93366708	0.3435	0.007	1	13.69173621	43.52739825	0.0137	0	65	27	47	12.27282598	12.32997476
23.35877564	18.23971969	59.46462275	11.61	0.563172488	0.0168	16.09532461	1	2.276916158	24642	0.0067	0	0.0135	0	0	18.21863799	0.0101	0.01	2	37.29714687	46.33525097	0.0135	0	49	35	38	11.47683961	11.49223144
66.12982202	61.30791439	33.35061643	9.622255279	0.447755064	0.2099	27.75197774	10	6.150566117	2175	2.8083	0.7994	1.4207	0.0953	0.0009	23.8111332	0.8533	0.369	1	86.99368599	31.25514167	0.0828	0.0041	54	15	39	69.8070992	72.01479577
13.47843577	19.99161585	0.38319439	0	0.755746573	0	225.0110922	1	17.2469593	8420	0.0543	0	0.0761	0.0869	0.0001	21.84375	0.1521	0	1	13.67426258	39.3120955	0	0	64	25	45	2.487471899	2.482600204
80.73945518	81.18453427	0.332663039	0	0.844624401	0	50.26776861	1	5.834635315	1482	2.1112	0.4753	1.4148	0.0553	0.0001	26.89284812	1.3485	1.194	0	19.3042557	39.57974975	0.1216	0.0553	53	13	38	11.57182714	11.74245483
49.45461395	47.00767955	14.40964506	0	0.71820684	0.0694	46.42507265	3	7.174673881	1035	2.2002	0.5073	1.7385	0.1824	0.0007	26.6188711	1.0032	2.474	1	80.96922622	20.50352366	0.114	0	53	12	37	22.5616205	23.69929997
77.14794467	74.41476274	0.996843529	0	0.876207528	1.0032	45.66723586	1	4.464570454	1385	1.7085	0.4756	1.3396	0.1262	0	27.22982885	0.5921	0.854	0	37.74203494	28.42816051	0.0777	0.0097	51	9	37	1.023506431	1.023600481
57.41799242	50.66963373	28.08315557	5.037875045	0.553350171	0.1068	25.84369909	4	4.727221345	2783	1.1346	0.3177	0.5401	0.0681	0	24.41278398	0.4357	0.218	1	77.01644368	20.53056235	0.0772	0	53	13	39	24.25015247	24.20614505
34.38354134	34.42138813	29.76878018	0	0.826996627	0.2687	21.12499197	1	5.526030564	3682	0.8624	0.0572	0.2332	0.0352	0.0023	19.08092056	0.0704	0.317	2	62.38167988	25.25715518	0.0396	0	49	12	30	16.18499517	27.43114987
37.72088708	32.41627921	1.772416419	0	0.898893548	0	14.70252291	1	10.1653995	4465	0.7052	0.1334	0.4574	0.0095	0.0005	23.80050125	0.1429	0.267	0	12.47253062	44.28520063	0.0191	0	55	17	36	4.017574873	4.017409444
93.71700424	94.38583456	0.507778363	0	0.900000001	1.9694	46.31128033	1	4.059222528	2147	2.6596	0.5828	1.6106	0.0318	0.0008	24.2314553	1.2291	1.038	0	31.93182883	23.8820653	0.106	0.0106	48	11	29	4.120481673	4.123545774
58.67640087	55.35539358	14.09058283	0	0.827994151	0.1419	22.47522679	4	6.016148075	2293	1.4272	0.3723	0.8739	0.0931	0.0003	24.66616154	0.6153	0.646	1	60.71338753	21.9735366	0.0776	0	51	12	36	14.37615842	15.27984454
7.463386728	7.52402746	0.127393623	0	0.070647178	0	0	1	7.311578622	23716	0.0233	0.0116	0.0349	0	0.0003	16.3975	0.0815	0	0	4.122928733	37.12383144	0.0233	0	46	29	32	1.00109725	1.00115995
23.23322689	11.41368337	2.528148315	0	0.899750818	0	29.15851393	1	1.887856911	13277	0	0.0082	0	0	0.0002	17.76006574	0.0246	0.008	1	8.665203337	37.63339566	0.0164	0	59	19	36	4.885232296	4.849427583
49.67870348	50.34355608	0.188292948	0	0.086410294	0	22.9298663	1	7.899151332	3949	0.5907	0.125	0.3408	0.0114	0.0006	20.77822878	0.1818	0.182	0	17.24304683	27.57802387	0.0227	0	48	7	29	4.01825237	4.021047594
37.71416892	32.53561322	236.5394228	0	0.793887679	0.0254	10.2142319	1	10.51342828	5286	0.1194	0.039	0.0779	0.0038	0	17.82337467	0.098	0.28	1	153.1055982	21.77146555	0.0339	0	53	15	32	14.12933418	16.16962313
24.27192722	20.22677953	1.413779107	0	0.827389277	0	0	3	7.856288102	3936	0.6902	0.1166	0.2527	0.0194	0	20.36590229	0.1653	0.204	0	22.94688727	20.33740831	0.0583	0.0097	50	7	31	3.90617042	3.906154504
61.57143731	58.19535566	28.75965375	4.77	0.352817601	0.0695	14.93262207	2	3.383672672	3911	1.2449	0.2482	0.5244	0.032	0.0004	22.03873348	0.2762	0.212	3	73.85352012	23.59614555	0.06	0	49	7	30	5.703345966	7.116077097
28.05990413	26.05327761	6.05932956	2.16	0.181295802	0	21.76510489	1	9.322860017	4822	0.0672	0.0299	0.0523	0.0374	0.0002	16.39360639	0.0299	0.105	1	12.8648112	33.09161513	0.0075	0	46	7	27	4.13550577	4.138460387
18.05101866	14.14586035	1.643254632	0	0.783923612	0	0	1	11.86427193	15182	0.0095	0.0095	0	0	0.0006	15.32616822	0	0.028	0	8.555181333	30.27887243	0.0284	0	62	21	40	3.896131462	3.896339096
35.96117763	34.97092186	5.119405649	0	0.720578876	0	40.26869767	1	2.892098176	14071	0.8542	0.1602	0.3661	0.0458	0.0001	15.09434698	0.1068	0.092	1	19.2627597	28.78699842	0.0305	0	60	20	38	3.978733895	3.986873078
90.68990952	93.99352858	0.480664971	0	0.200385836	0	16.35755132	1	2.645534904	16885	1.4676	0.4467	1.0954	0.1383	0.0002	17.34996773	0.1808	0.191	0	28.44519335	33.57399684	0.117	0	68	27	45	2.099582832	2.099512341
59.33104737	55.87662338	0.347336246	0	0.290793158	0	0	1	3.281214943	16406	1.5512	0.437	0.7319	0.0328	0.0007	14.30682911	0.0983	0.098	0	15.2902925	33.79649072	0.0765	0	66	26	44	3.890031845	3.890047279
74.69991194	67.24414521	3.79540788	0	0.608073515	0	30.0702512	1	2.523561171	6525	0.8609	0.3536	0.5227	0.0231	0	19.18004073	0.1768	0.154	0	29.70436129	26.10110744	0.0384	0	49	14	30	5.812421083	5.643915883
47.70564823	51.04879868	7.288882854	0	0.774968373	0.4116	38.35222911	1	6.86892396	6200	0.1338	0.0335	0.1673	0.0268	0.0001	14.85225564	0.0602	0.321	0	50.85788925	43.65338703	0.0335	0	64	23	44	10.46933697	10.48400642
49.62410268	52.06192884	48.90529692	0	0.889359984	0.0818	13.90547725	7	16.65524528	5764	0.1397	0.0227	0.1137	0.0162	0.0004	14.13416816	0.039	0.409	0	78.28773696	25.21861067	0.0227	0	57	16	37	36.63621293	38.05640413
75.37845148	62.31592903	1.126373553	0	0.875796133	0	23.96002112	4	2.998133695	18767	3.4666	0.4139	1.1038	0.0776	0.0008	17.71863722	0.3536	0.207	0	18.20070832	37.96303754	0.1035	0	75	29	53	4.062368485	4.062928612
27.07722782	23.69600874	6.132180537	0	0.867065037	0.1631	0	1	4.420128986	17506	1.5388	0.3491	0.5984	0.0142	0.0028	13.68790939	0.0926	0.256	0	24.25562138	39.50496189	0.0285	0	71	30	49	3.985692467	3.987502568
29.81324662	26.24783391	86.65565051	0	0.835245218	0	12.50000638	2	1.886554148	19730	0.2789	0.0385	0.1178	0.0024	0	15.57754308	0.0529	0.106	0	32.77720997	32.93556738	0.0505	0	72	32	50	1.036660539	1.038463258
0	0	1.265543072	0	0.210366449	0	50.40624246	1	5.41349672	31813	1.1389	0.1448	0.3475	0.029	0.0002	13.01784876	0.029	0.164	0	13.25324899	45.23428736	0.0483	0	77	36	52	4.537059945	4.549587167
21.62175338	21.99016915	347.8550205	13.5	0.838510445	0.023	8.786581144	7	21.47556994	8634	0.0174	0.0029	0.0203	0.0029	0	16.2166302	0.0058	0.013	1	131.4870403	46.37221343	0.0058	0	73	31	52	41.70038632	40.27738279
0	1	0.414399444	0	0.748248236	0	0	1	12.50480525	13335	0	0	0.0435	0.0217	0.0002	18.98412698	0	0.011	0	5.129824656	56.37048756	0	0	80	40	61	1.01181895	1.0112233
95.45989614	91.96828178	2.224348727	0	0.823871267	0	49.41779441	7	4.840558093	4834	1.9284	0.5307	0.7784	0.0619	0	19.7717819	0.4954	0.23	0	20.82028911	23.97123544	0.0796	0.0354	57	33	33	28.183953	29.5842382
48.21909616	44.40313797	36.87151484	0.99	0.777959872	0.1627	17.83308261	2	2.486870698	8395	1.8038	0.411	1.0438	0.0118	0.0005	21.48599546	0.204	0.225	0	131.8445457	22.73292104	0.0887	0.0296	53	20	24	9.195039675	10.06707755
